# Supplementary material for: Lipid-Mediated Insertion of Toll-Like Receptor (TLR) Ligands for Facile Immune Cell Engineering
Source: Front Immunol. 2020 Apr 22;11:560. doi: 10.3389/fimmu.2020.00560 (PMC7212467; doi:10.3389/fimmu.2020.00560)
Supplement: Table S1 — Quantitation of cell surface TLR2 ligands. [file Table_1.XLSX]

## Sheet: Sheet2
TLR2 Ligand	# Ligands/T cell	Molecular Weight (g/mol)	ng/T cell	ng/50,000 T cells	ng/mL (equivalent in solution)
Pam2CSK4	13399334	1724.44	3.83e-05	1.915	9.575
Pam3CSK4	2000000	1962.9	7.25e-06	0.3625	1.8125
